# Supplementary material for: Poliovirus Receptor as a Potential Target in Gastric Signet-Ring Cell Carcinoma for Antibody-Drug Conjugate Development
Source: Cancers (Basel). 2026 Jan 15;18(2):270. doi: 10.3390/cancers18020270 (PMC12838934; doi:10.3390/cancers18020270)
Supplement: Supplementary file 1 [file cancers-18-00270-s001.zip]

Archive with 1 entries (1 files):
- cancers-4046085-supplementary.pdf
